# Supplementary material for: GhostiPy: An Efficient Signal Processing and Spectral Analysis Toolbox for Large Data
Source: eNeuro. 2021 Dec 2;8(6):ENEURO.0202-21.2021. doi: 10.1523/ENEURO.0202-21.2021 (PMC8641918; doi:10.1523/ENEURO.0202-21.2021)
Supplement: Extended Data 1 — Ghostipy-0.2.0. Download Extended Data 1, ZIP file. [file enu-eN-OTM-0202-21-s01.zip]

Archive with 37 entries (30 files):
- ghostipy-0.2.0/
- ghostipy-0.2.0/.gitignore
- ghostipy-0.2.0/LICENSE
- ghostipy-0.2.0/MANIFEST.in
- ghostipy-0.2.0/README.md
- ghostipy-0.2.0/examples/
- ghostipy-0.2.0/examples/2021paper/
- ghostipy-0.2.0/examples/2021paper/Figure1.ipynb
- ghostipy-0.2.0/examples/2021paper/Figure2.ipynb
- ghostipy-0.2.0/examples/2021paper/Figure3.ipynb
- ghostipy-0.2.0/examples/2021paper/Figure4.ipynb
- ghostipy-0.2.0/examples/2021paper/Figure5.ipynb
- ghostipy-0.2.0/examples/2021paper/Figure6.ipynb
- ghostipy-0.2.0/examples/2021paper/Figure7.ipynb
- ghostipy-0.2.0/examples/2021paper/Figure8.ipynb
- ghostipy-0.2.0/examples/2021paper/environment.yml
- ghostipy-0.2.0/examples/2021paper/readme.md
- ghostipy-0.2.0/ghostipy/
- ghostipy-0.2.0/ghostipy/__init__.py
- ghostipy-0.2.0/ghostipy/dsp/
- ghostipy-0.2.0/ghostipy/dsp/__init__.py
- ghostipy-0.2.0/ghostipy/dsp/analytic.py
- ghostipy-0.2.0/ghostipy/dsp/convolution.py
- ghostipy-0.2.0/ghostipy/dsp/filtering.py
- ghostipy-0.2.0/ghostipy/dsp/firfilter.py
- ghostipy-0.2.0/ghostipy/plotting/
- ghostipy-0.2.0/ghostipy/plotting/__init__.py
- ghostipy-0.2.0/ghostipy/plotting/core.py
- ghostipy-0.2.0/ghostipy/spectral/
- ghostipy-0.2.0/ghostipy/spectral/__init__.py
- ghostipy-0.2.0/ghostipy/spectral/cwt.py
- ghostipy-0.2.0/ghostipy/spectral/mtm.py
- ghostipy-0.2.0/ghostipy/spectral/wavelets.py
- ghostipy-0.2.0/ghostipy/spectral/wsst.py
- ghostipy-0.2.0/ghostipy/utils.py
- ghostipy-0.2.0/ghostipy/version.py
- ghostipy-0.2.0/setup.py
