# Supplementary material for: GhostiPy: An Efficient Signal Processing and Spectral Analysis Toolbox for Large Data
Source: eNeuro. 2021 Dec 2;8(6):ENEURO.0202-21.2021. doi: 10.1523/ENEURO.0202-21.2021 (PMC8641918; doi:10.1523/ENEURO.0202-21.2021)
Supplement: Extended Data 1 — Ghostipy-0.2.0. Download Extended Data 1, ZIP file. [file enu-eN-OTM-0202-21-s01.zip › ghostipy-0.2.0/README.md]

# ghostipy

## Installation
The easiest way to install is ```pip install ghostipy```. You can also install from this repo
using the ```master``` branch

## New users
Example notebooks illustrating common use cases will be uploaded soon. If you have any questions or would like to request a feature, do not hesitate to submit an issue. We are very responsive and would love to provide a solution for your specific needs.

## Branch guide
```master```: The most stable branch and the one end users should prefer by default.

```develop```: Contains features that are still in draft mode and have not been imported into the global ```ghostipy``` namespace. Features are generally expect to work, but not guaranteed.

```unstable```: The main development branch. Not every feature may work; use at your own risk.
