# Supplementary material for: GhostiPy: An Efficient Signal Processing and Spectral Analysis Toolbox for Large Data
Source: eNeuro. 2021 Dec 2;8(6):ENEURO.0202-21.2021. doi: 10.1523/ENEURO.0202-21.2021 (PMC8641918; doi:10.1523/ENEURO.0202-21.2021)
Supplement: Extended Data 1 — Ghostipy-0.2.0. Download Extended Data 1, ZIP file. [file enu-eN-OTM-0202-21-s01.zip › ghostipy-0.2.0/examples/2021paper/Figure1.ipynb]

# %% [code]
%load_ext watermark
%watermark -v -p ghostipy,numpy,numba,scipy,h5py,matplotlib

# %% [code]
import os
import numpy as np
import matplotlib.pyplot as plt
import h5py as h5
import matplotlib.ticker as plticker
from scipy.stats import sem
from urllib.request import urlopen
plt.rcParams['pdf.fonttype'] = 42

# %% [code]
os.makedirs("data", exist_ok=True)

# Download example data to a local file
s3_url = 'https://ghostipy-example-data.s3.us-west-2.amazonaws.com/fft-performance.h5'
with urlopen(s3_url) as response, open('data/fft-performance.h5', 'wb') as out_file:
    data = response.read()
    out_file.write(data)

# %% [code]
with h5.File('data/fft-performance.h5', 'r') as hf:

    msamp = hf['fft_length'][:] / 1e6

    fig, ax = plt.subplots(1, 2, figsize=(18, 5))
    plot_kwargs = {}
    plot_kwargs['linewidth'] = 3

    for subax in ax:

        for spine in ('left', 'bottom'):
            subax.spines[spine].set_linewidth(3)
        for spine in ('top', 'right'):
            subax.spines[spine].set_visible(False)

        subax.tick_params(axis='both', labelsize=20, width=3, length=5)
        subax.set_xlim(0, 15)
        subax.xaxis.set_major_locator(plticker.MultipleLocator(base=5))
    
    ax[0].plot(
        msamp, hf['time_numpy'],
        **plot_kwargs)
    ax[0].plot(
        msamp, hf['time_fftw_1_thread'],
        color="#5ba499", **plot_kwargs)
    ax[0].plot(
        msamp, hf['time_fftw_2_threads'],
        color="#5ba499", linestyle='dashed', **plot_kwargs)
    ax[0].plot(
        msamp, hf['time_fftw_4_threads'],
        color="#5ba499", linestyle='dotted', **plot_kwargs)
    ax[0].set_xlabel("Data length (Megasamples)", fontsize=20)
    ax[0].set_ylabel('Computation time (sec)', fontsize=20)
    ax[0].text(
        -0.22, 1.1, 'a', transform=ax[0].transAxes, 
        size=20, weight='bold')
    ax[0].set_ylim(0, 1.2)
    
    ax[1].plot(
        msamp, hf['max_mem_numpy'],
        **plot_kwargs)
    ax[1].plot(
        msamp, hf['max_mem_fftw_1_thread'],
        color="#5ba499", **plot_kwargs)
    ax[1].plot(
        msamp, hf['max_mem_fftw_2_threads'],
        color="#5ba499", linestyle='dashed', **plot_kwargs)
    ax[1].plot(
        msamp, hf['max_mem_fftw_4_threads'],
        color="#5ba499", linestyle='dotted', **plot_kwargs)
    ax[1].set_xlabel("Data length (Megasamples)", fontsize=20)
    ax[1].set_ylabel('Peak memory usage (MiB)', fontsize=20)
    ax[1].text(
        -0.22, 1.1, 'b', transform=ax[1].transAxes,
        size=20, weight='bold')
    ax[1].set_ylim(0, 1000)
    
    leg0 = ax[0].legend(
        ['numpy', 'fftw 1 thread', 'fftw 2 threads', 'fftw 4 threads'],
        prop={'size': 15})
    leg1 = ax[1].legend(
        ['numpy', 'fftw 1 thread', 'fftw 2 threads', 'fftw 4 threads'],
        prop={'size': 15})
    
plt.subplots_adjust(wspace=0.3)
# plt.savefig('../figures/Figure1.pdf', bbox_inches='tight')
