# Supplementary material for: GhostiPy: An Efficient Signal Processing and Spectral Analysis Toolbox for Large Data
Source: eNeuro. 2021 Dec 2;8(6):ENEURO.0202-21.2021. doi: 10.1523/ENEURO.0202-21.2021 (PMC8641918; doi:10.1523/ENEURO.0202-21.2021)
Supplement: Extended Data 1 — Ghostipy-0.2.0. Download Extended Data 1, ZIP file. [file enu-eN-OTM-0202-21-s01.zip › ghostipy-0.2.0/examples/2021paper/Figure4.ipynb]

# %% [code]
%load_ext watermark
%watermark -v -p ghostipy,numpy,numba,scipy,h5py,matplotlib

# %% [code]
# You may need to uncomment the following line if running this
# notebook on Colab
# %pip install ghostipy

import ghostipy as gsp
import numpy as np
import scipy.signal as sig
import matplotlib.pyplot as plt
import matplotlib.ticker as plticker
import os
import h5py
import warnings
from urllib.request import urlopen
plt.rcParams['pdf.fonttype'] = 42

# %% [code]
os.makedirs('data', exist_ok=True)

# Download example data to a local file
s3_url = 'https://ghostipy-example-data.s3-us-west-2.amazonaws.com/example-ripple-extended.h5'
with urlopen(s3_url) as response, open('data/example-ripple-extended.h5', 'wb') as out_file:
    data = response.read()
    out_file.write(data)

# %% [code]
# Load numpy arrays from example data file
with h5py.File('data/example-ripple-extended.h5', 'r') as hf:
    ripple_data = hf['ripple_data'][:]
    fs = hf['sampling_rate'][()]

# %% [code]
nperseg = 64
noverlap = 16
bw = 25

f_spect, t_spect, psd_spect = sig.spectrogram(
    ripple_data, fs=fs, nperseg=nperseg, noverlap=noverlap)

psd_mtm, f_mtm, t_mtm = gsp.mtm_spectrogram(
    ripple_data, bw, fs=fs, nperseg=nperseg, noverlap=noverlap)

# warnings can be ignored for this particular case
with warnings.catch_warnings():
    warnings.simplefilter("ignore")
    coefs_cwt, _, f_cwt, t_cwt, _ = gsp.cwt(
        ripple_data, fs=fs, freq_limits=[1, 500])

    coefs_wsst, _, f_wsst, t_wsst, _ = gsp.wsst(
        ripple_data, fs=fs, freq_limits=[1, 500],
        voices_per_octave=32)

# will be normalized such that max is 1, so the
# sampling rate factor can be dropped
psd_cwt = coefs_cwt.real**2 + coefs_cwt.imag**2
psd_wsst = coefs_wsst.real**2 + coefs_wsst.imag**2

psd_spect /= np.max(psd_spect)
psd_mtm /= np.max(psd_mtm)
psd_cwt /= np.max(psd_cwt)
psd_wsst /= np.max(psd_wsst)

# %% [code]
fig, axes = plt.subplots(2, 2, figsize=(12.5, 8))

fig.text(0.5, 0.03, 'Time (sec)', ha='center', fontsize=22)
fig.text(0.012, 0.5, 'Frequency (Hz)', va='center', fontsize=22, rotation='vertical')

labels = ['a', 'b', 'c', 'd']
titles = ['Spectrogram', 'MT Spectrogram', 'CWT Spectrogram', 'SST Spectrogram']
kwargs_dict = {}
kwargs_dict['cmap'] = plt.cm.Spectral_r
kwargs_dict['vmin'] = 0
kwargs_dict['vmax'] = 1
kwargs_dict['linewidth'] = 0
kwargs_dict['rasterized'] = True
kwargs_dict['shading'] = 'auto'

for subax_array in axes:
    for subax in subax_array:
        subax.tick_params(labelsize=20, width=3, length=5)
        subax.set_ylim(0, 400)
        subax.xaxis.set_major_locator(
            plticker.MultipleLocator(base=0.1))

pc_spect = axes[0, 0].pcolormesh(t_spect, f_spect, psd_spect, **kwargs_dict)
pc_spect.set_edgecolor('face')
cbar_spect = fig.colorbar(pc_spect, ax=axes[0, 0])
cbar_spect.ax.tick_params(labelsize=16)
cbar_spect.set_label("Normalized PSD", fontsize=16, labelpad=15)
axes[0, 0].set_title("Scipy Spectrogram", fontsize=24)
axes[0, 0].text(-0.25, 1.1, 'a', transform=axes[0, 0].transAxes, 
                size=27, weight='bold')

pc_mtm = axes[0, 1].pcolormesh(t_mtm, f_mtm, psd_mtm, **kwargs_dict)
pc_mtm.set_edgecolor('face')
cbar_mtm = fig.colorbar(pc_mtm, ax=axes[0, 1])
cbar_mtm.ax.tick_params(labelsize=16)
cbar_mtm.set_label("Normalized PSD", fontsize=16, labelpad=15)
axes[0, 1].set_title("MT Spectrogram", fontsize=24)
axes[0, 1].text(-0.25, 1.1, 'b', transform=axes[0, 1].transAxes, 
                size=27, weight='bold')

pc_cwt = axes[1, 0].pcolormesh(t_cwt, f_cwt, psd_cwt, **kwargs_dict)
pc_cwt.set_edgecolor('face')
cbar_cwt = fig.colorbar(pc_cwt, ax=axes[1, 0])
cbar_cwt.ax.tick_params(labelsize=16)
cbar_cwt.set_label("Normalized PSD", fontsize=16, labelpad=15)
axes[1, 0].set_title("CWT Spectrogram", fontsize=24)
axes[1, 0].text(-0.25, 1.1, 'c', transform=axes[1, 0].transAxes, 
                size=27, weight='bold')

pc_wsst = axes[1, 1].pcolormesh(t_wsst, f_wsst, psd_wsst, **kwargs_dict)
pc_wsst.set_edgecolor('face')
cbar_wsst = fig.colorbar(pc_wsst, ax=axes[1, 1])
cbar_wsst.ax.tick_params(labelsize=16)
cbar_wsst.set_label("Normalized PSD", fontsize=16, labelpad=15)
axes[1, 1].set_title("SST Spectrogram", fontsize=24)
axes[1, 1].text(-0.25, 1.1, 'd', transform=axes[1, 1].transAxes, 
                size=27, weight='bold')

plt.subplots_adjust(wspace=0.35, hspace=0.4)

# plt.savefig('../figures/Figure4.pdf', bbox_inches='tight')

# %% [code]
