# Supplementary material for: GhostiPy: An Efficient Signal Processing and Spectral Analysis Toolbox for Large Data
Source: eNeuro. 2021 Dec 2;8(6):ENEURO.0202-21.2021. doi: 10.1523/ENEURO.0202-21.2021 (PMC8641918; doi:10.1523/ENEURO.0202-21.2021)
Supplement: Extended Data 1 — Ghostipy-0.2.0. Download Extended Data 1, ZIP file. [file enu-eN-OTM-0202-21-s01.zip › ghostipy-0.2.0/examples/2021paper/Figure5.ipynb]

# %% [code]
%load_ext watermark
%watermark -v -p ghostipy,numpy,numba,scipy,h5py,matplotlib

# %% [code]
# You may need to uncomment the following line if running this
# notebook on Colab
# %pip install ghostipy

import numpy as np
import matplotlib.pyplot as plt
import urllib
import ghostipy as gsp
import h5py
import os
from urllib.request import urlopen
plt.rcParams['pdf.fonttype'] = 42

# %% [code]
os.makedirs('data', exist_ok=True)

# Download example data to a local file
s3_url = 'https://ghostipy-example-data.s3.us-west-2.amazonaws.com/example_data.h5'
with urlopen(s3_url) as response, open('data/example_data.h5', 'wb') as out_file:
    data = response.read()
    out_file.write(data)

# %% [code]
# Load numpy arrays from example data file
with h5py.File('data/example_data.h5', 'r') as hf:
    lfp = hf['lfp'][:]
    lfp_ts = hf['timestamps'][:]
    speed = hf['speed'][:]
    ts_pos = hf['speed_timestamps'][:]

# %% [code]
# Zoom in on a particular window of time
t1 = 274
t2 = 278.5

idx = (lfp_ts >= t1) & (lfp_ts <= t2)

LFP = lfp[idx]
ts = lfp_ts[idx]

idx = (ts_pos >= t1) & (ts_pos <= t2)

spd = speed[idx]
ts_spd = ts_pos[idx]

# %% [code]
fs_lfp = 1500

gamma = 3 
beta = 10 # decrease beta to improve temporal resolution

cwtcoefs, _, freq, cwtts, _ = gsp.cwt(
    LFP, timestamps=ts, freq_limits=[1, 250], fs=fs_lfp,
    wavelet=gsp.MorseWavelet(gamma=gamma, beta=beta))

cwt_power = cwtcoefs.imag**2 + cwtcoefs.real**2

plt.rcParams.update({'axes.spines.right': False, 'axes.spines.top': False})
fig, axes = plt.subplots(3, 1, figsize=(6, 4), sharex=True, 
                         gridspec_kw={'hspace':0.15, 'height_ratios':[0.1,0.9,0.2]})
ax1, ax2, ax3 = axes

ax1.plot(ts_spd, spd)
ax1.set_ylim(-1, 10)
ax1.set_ylabel("Speed\n(cm/s)", labelpad=10)
ax1.tick_params(axis='x', which='both', bottom=False, top=False)

t_ax, f_ax = np.meshgrid(ts, freq)
ax2.pcolormesh(t_ax, f_ax, cwt_power, shading='gouraud', 
               cmap=plt.cm.viridis, vmin=0, vmax=12500)
ax2.set_ylabel("Frequency (Hz)")
ax2.set_ylim(1, 250)
ax2.tick_params(axis='x', which='both', bottom=False, top=False)

ax3.plot(ts, LFP, 'grey', linewidth=0.5)

# plt.savefig('../figures/Figure5.pdf', bbox_inches='tight')

# %% [code]
