# Supplementary material for: GhostiPy: An Efficient Signal Processing and Spectral Analysis Toolbox for Large Data
Source: eNeuro. 2021 Dec 2;8(6):ENEURO.0202-21.2021. doi: 10.1523/ENEURO.0202-21.2021 (PMC8641918; doi:10.1523/ENEURO.0202-21.2021)
Supplement: Extended Data 1 — Ghostipy-0.2.0. Download Extended Data 1, ZIP file. [file enu-eN-OTM-0202-21-s01.zip › ghostipy-0.2.0/examples/2021paper/Figure6.ipynb]

# %% [code]
%load_ext watermark
%watermark -v -p ghostipy,numpy,numba,scipy,h5py,matplotlib

# %% [code]
import os
import numpy as np
import ghostipy as gsp
import h5py as h5
import matplotlib.pyplot as plt
import matplotlib.ticker as plticker
from urllib.request import urlopen
from scipy.interpolate import interp1d
plt.rcParams['pdf.fonttype'] = 42

# %% [code]
os.makedirs('data', exist_ok=True)

# Download example data to a local file
s3_url = 'https://ghostipy-example-data.s3.us-west-2.amazonaws.com/speed-spectrogram-data.h5'
with urlopen(s3_url) as response, open('data/speed-spectrogram-data.h5', 'wb') as out_file:
    data = response.read()
    out_file.write(data)

# %% [code]
with h5.File('data/speed-spectrogram-data.h5', 'r') as hf:
    t_lfp_n = hf['t_lfp_n'][:]
    lfp_n = hf['lfp_n'][:]
    samprate_n = hf['sampling_rate_n'][()]
    speed_n = hf['speed_n'][:]
    t_speed_n = hf['t_speed_n'][:]
    
    t_lfp_f = hf['t_lfp_f'][:]
    lfp_f = hf['lfp_f'][:]
    samprate_f = hf['sampling_rate_f'][()]
    speed_f = hf['speed_f'][:]
    t_speed_f = hf['t_speed_f'][:]

# %% [code]
def compute_speed_spectrogram(
    lfp, t_lfp, samprate, speed, t_speed, speed_edges, *,
    bw=5, nperseg=750, noverlap=0):
    """
    Computes speed spectrogram (see Kemere et al, 2013 for reference)
    
    Parameters
    ----------
    lfp : np.ndarray, shape (n_timepoints, )
        Data to analyze
    t_lfp : np.ndarray, shape (n_timepoint, )
        Timestamps of the data
    samprate: float or int
        Sampling rate of the data
    speed : np.ndarray, shape (n_speed_timepoints, )
        Animal speed
    t_speed : np.ndarray, shape (n_speed_timepoint, )
        Timestamps of the speed array
    speed_edges : np.ndarray, shape (n_speed_edges, )
        Speed bin edges
    bw : float, optional
        Multitaper bandwidth in Hz. Default is 5 Hz.
    nperseg : int, optional
        Window size (in samples) to use for the spectrogram.
        Default is 750 samples
    noverlap : int, optional
        Number of samples overlapping between adjacent spectrogram windows.
        Default is 0 samples.
        
    Returns
    -------
    speed_spect : np.ndarray, shape (n_frequencies, n_speed)
        Speed spectrogram
    Z : np.ndarray, shape (n_frequencies, n_time)
        Multitapered spectrogram z-scored for each frequency
    f : np.ndarray, shape (n_frequencies, )
        Spectrogram frequencies
    t : np.ndarray, shape (n_time, )
        The center time of each spectrogram window
    """

    S, f, t = gsp.mtm_spectrogram(
        lfp, bw, fs=samprate,
        timestamps=t_lfp,
        nperseg=nperseg, noverlap=noverlap)
    # zscore each frequency independently
    Z = (S - S.mean(axis=1, keepdims=True)) / S.std(axis=1, keepdims=True)

    interp_obj = interp1d(t_speed, speed)
    interp_speed = interp_obj(t)

    bin_inds = np.searchsorted(speed_edges, interp_speed) - 1

    # anything greater than the maximum speed will be assigned to the
    # last speed bin
    B = speed_edges.shape[0]
    bin_inds[bin_inds >= B] = B - 1

    counts = np.zeros(speed_edges.shape[0])
    n_freqs, n_time_windows = Z.shape
    spectrograms = np.zeros((n_time_windows, n_freqs, B))
    for ii, bin_ind in enumerate(bin_inds):
        # assign each time window to a speed bin
        spectrograms[ii, :, bin_ind] = Z[:, ii]
        counts[bin_ind] += 1

    # find the mean PSD for each speed_bin
    speed_spect = spectrograms.sum(axis=0) # (n_freqs, num_speed_bins)
    speed_spect = speed_spect / np.atleast_2d(counts)
    speed_spect[~np.isfinite(speed_spect)] = 0

    return speed_spect, Z, f, t

# %% [code]
speed_edges = np.logspace(-3, 6, num=21, base=2)

# novel environment
speed_spect_n, Z_n, f_n, t_n = compute_speed_spectrogram(
    lfp_n, t_lfp_n, samprate_n, speed_n, t_speed_n, speed_edges)

# familiar environment
speed_spect_f, Z_f, f_f, t_f = compute_speed_spectrogram(
    lfp_f, t_lfp_f, samprate_f, speed_f, t_speed_f, speed_edges)

# %% [code]
fig, ax = plt.subplots(1, 2, figsize=(10.5, 4.5))

fig_params = {}
fig_params['cmap'] = plt.cm.Greys_r
fig_params['shading'] = 'gouraud'
fig_params['vmin'] = -0.5
fig_params['vmax'] = 1

m_novel = ax[0].pcolormesh(speed_edges, f_n, speed_spect_n, **fig_params)
cbar_novel = fig.colorbar(m_novel, ax=ax[0])

m_familiar = ax[1].pcolormesh(speed_edges, f_f, speed_spect_f, **fig_params)
cbar_familiar = fig.colorbar(m_familiar, ax=ax[1])

ax[0].set_title("Novel Environment", fontsize=15)
ax[0].set_xscale("log")
ax[0].text(-0.25, 1.1, 'a', transform=ax[0].transAxes, size=20, weight='bold')

ax[1].set_title("Familiar Environment", fontsize=15)
ax[1].set_xscale("log")
ax[1].text(-0.25, 1.1, 'b', transform=ax[1].transAxes, size=20, weight='bold')

for subax in ax:
    subax.set_xticks([0.25, 0.5, 1, 2, 4, 8, 16])
    subax.set_xticklabels([0.25, 0.5, 1, 2, 4, 8, 16])
    subax.set_xticks([], minor=True)
    subax.set_xlim(0.125, 32)
    subax.set_ylim(0, 300)
    subax.tick_params(labelsize=12)
    subax.set_xlabel("Speed (cm/s)", fontsize=15)
    subax.set_ylabel("Frequency (Hz)", fontsize=15)
    
for bar in [cbar_novel, cbar_familiar]:
    bar.locator = plticker.MultipleLocator(base=0.5)
    bar.update_ticks()
    bar.ax.tick_params(labelsize=12)
    bar.set_label("z-score", fontsize=15)
    
plt.tight_layout()
plt.subplots_adjust(wspace=0.38)
# plt.savefig('../figures/Figure6.pdf', bbox_inches='tight')

# %% [code]
