# Supplementary material for: GhostiPy: An Efficient Signal Processing and Spectral Analysis Toolbox for Large Data
Source: eNeuro. 2021 Dec 2;8(6):ENEURO.0202-21.2021. doi: 10.1523/ENEURO.0202-21.2021 (PMC8641918; doi:10.1523/ENEURO.0202-21.2021)
Supplement: Extended Data 1 — Ghostipy-0.2.0. Download Extended Data 1, ZIP file. [file enu-eN-OTM-0202-21-s01.zip › ghostipy-0.2.0/examples/2021paper/Figure7.ipynb]

# %% [code]
%load_ext watermark
%watermark -v -p ghostipy,numpy,numba,scipy,h5py,matplotlib

# %% [code]
import os
import time
import copy
import numpy as np
import ghostipy as gsp
import h5py as h5
import scipy.signal as sig
import matplotlib.pyplot as plt
import matplotlib.ticker as plticker
from urllib.request import urlopen
from sklearn.cluster import AgglomerativeClustering
from scipy.stats import pearsonr
plt.rcParams['pdf.fonttype'] = 42

# %% [code]
os.makedirs('data', exist_ok=True)

# Download example data to a local file
s3_url = 'https://ghostipy-example-data.s3.us-west-2.amazonaws.com/theta-cycle-clustering-data.h5'
with urlopen(s3_url) as response, open('data/theta-cycle-clustering-data.h5', 'wb') as out_file:
    data = response.read()
    out_file.write(data)

# %% [code]
with h5.File('data/theta-cycle-clustering-data.h5', 'r') as hf:
    lfp = hf['lfp'][:]
    t_lfp = hf['t_lfp'][:]
    fs = hf['sampling_rate'][()]

# %% [code]
tw = 2 # 2 Hz transition bandwidth
numtaps = gsp.estimate_taps(fs, tw)
b_theta = gsp.firdesign(
    numtaps, [4, 6, 10, 12], [0, 1, 1, 0], fs=fs)
K = gsp.group_delay(b_theta)

# filter to the theta band. correct for the group delay to get 0 phase.
theta = gsp.filter_data_fir(lfp, b_theta, output_index_bounds=[K, K+len(lfp)])

# %% [code]
# get the instantaneous theta phase
theta_phase = gsp.signal_phase(theta)

# %% [code]
# find starts of each theta cycle by looking for peaks in the instantaneous phase.
# these are the troughs of theta
peak_inds, _ = sig.find_peaks(theta_phase)

# %% [code]
# Compute the CWT
freqs = np.arange(20, 182, 2)[::-1]
cwt_coefs, _, f, _, _ = gsp.cwt(
    lfp, fs=fs, freqs=freqs, voices_per_octave=None)

# %% [code]
def generate_normalized_spectrogram(power, phase_bin_inds, out, sample_ind):
    """
    Normalize a spectrogram window
    
    Parameters
    ----------
    power: np.ndarray, shape (n_freqs, n_time_points)
        Spectrogram power
    phase_bin_inds: np.ndarray, shape (n_time_points, )
        Which phase index to assign each time point in the spectrogram
    num_phase_bins : int
        Number of phase bins
    out : np.ndarray, shape (n_samples, n_freqs, n_phase_bins)
        output array to store the results in
    sample_ind : int
        Which sample in 'out' to store the results in
        
    Returns
    -------
    None
    """

    num_phase_bins = out.shape[-1]
    counts = np.zeros(num_phase_bins)
    for ii, phase_bin_ind in enumerate(phase_bin_inds):
        try:
            counts[phase_bin_ind] += 1
            out[sample_ind, :, phase_bin_ind] += power[:, ii]
        except Exception as e:
            print(e)
            return

    out[sample_ind] /= counts[None, :] # (F, T) / (1, T)

# %% [code]
cwt_power = cwt_coefs.imag**2 + cwt_coefs.real**2
Z = (cwt_power - cwt_power.mean(axis=1, keepdims=True)) / cwt_power.std(axis=1, keepdims=True)

N = peak_inds.shape[0] # number of theta cycles
F = freqs.shape[0] # number of frequencies
P = 20 # number of phase bins

specs = np.zeros((N, F, P))
edges = np.linspace(-np.pi, np.pi, num=P+1)
# which phase bin each sample in the theta signal should be assigned to
inds = np.searchsorted(edges, theta_phase, side='right') - 1

# indices marking the boundaries of each theta cycle
index_bounds = np.vstack((peak_inds[:-1], peak_inds[1:])).T

for ii, (lower, upper) in enumerate(index_bounds):
    if np.max(theta_phase[lower:upper]) < 2.7:
        specs[ii] = np.nan # not a clean theta cycle, ignore for the analysis
    else:
        # for each theta cycle, slice the CWT power and the phase bins
        # to the appropriate window
        generate_normalized_spectrogram(
            Z[:, lower:upper], inds[lower:upper], specs, ii)

# %% [code]
mins = specs.min(axis=-1, keepdims=True).min(axis=-1, keepdims=True)
fpp = specs + mins
sums = fpp.sum(axis=-1, keepdims=True).sum(axis=-1, keepdims=True)
fpp = fpp / sums

# Make sure that the frequency phase power for each theta cycle
# is finite. If not, remove from analysis
inds_to_keep = [ii for ii in range(N)]
for ii in range(N):
    if not np.all(np.isfinite(fpp[ii])):
        inds_to_keep.remove(ii)

accepted_specs = specs[inds_to_keep]
assert np.all(np.isfinite(accepted_specs))

# %% [code]
%%time

# cluster the theta cycles. note that in the original paper, kmeans was used.
# kmeans using pearson correlation is not available in scikit-learn, so we
# demonstrate using agglomerative clustering to achieve a similar result.
n_samples = accepted_specs.shape[0]
dist = 1 - np.corrcoef(accepted_specs.reshape((n_samples, -1)))

cluster = AgglomerativeClustering(
    n_clusters=4, linkage='average',
    affinity='precomputed')
cluster.fit(dist)

# %% [code]
fig, ax = plt.subplots(1, 4, figsize=(4, 2))

for c in range(4):

    x = accepted_specs[cluster.labels_==c]
    im = x.mean(axis=0)
    im -= im.min()
    im /= im.max()
    m = ax[c].pcolormesh(
        np.linspace(-np.pi, np.pi, 20), f, im,
        shading='gouraud', cmap=plt.cm.viridis)

    ax[c].tick_params(labelsize=7)
    ax[c].set_xticks([-np.pi, 0, np.pi])
    ax[c].set_xticklabels([r'-$\pi$', 0, r'$\pi$'])
    ax[c].set_yticks([20, 60, 100, 140, 180])

    ax[c].set_ylim(20, 180)
    
    if c == 0:
        ax[c].set_ylabel("Frequency (Hz)", fontsize=8)
    else:
        ax[c].set_yticklabels([])

    if c == 3:

        cbar = fig.colorbar(m, ax=[ax[0], ax[1], ax[2], ax[3]], pad=0.05, shrink=0.8)
        cbar.locator = plticker.MultipleLocator(base=0.5)
        cbar.update_ticks()
        cbar.ax.tick_params(labelsize=7)
        
fig.text(0.45, -0.06, 'Theta phase (rad)', ha='center', fontsize=8)

# plt.savefig('../figures/Figure7.pdf', bbox_inches='tight')

# %% [code]
