# Supplementary material for: GhostiPy: An Efficient Signal Processing and Spectral Analysis Toolbox for Large Data
Source: eNeuro. 2021 Dec 2;8(6):ENEURO.0202-21.2021. doi: 10.1523/ENEURO.0202-21.2021 (PMC8641918; doi:10.1523/ENEURO.0202-21.2021)
Supplement: Extended Data 1 — Ghostipy-0.2.0. Download Extended Data 1, ZIP file. [file enu-eN-OTM-0202-21-s01.zip › ghostipy-0.2.0/examples/2021paper/Figure8.ipynb]

# %% [code]
%load_ext watermark
%watermark -v -p ghostipy,numpy,numba,scipy,h5py,matplotlib

# %% [code]
# You may need to uncomment the following line if running this
# notebook on Colab
# %pip install ghostipy

import numpy as np
import h5py
import os
import matplotlib.pyplot as plt
from urllib.request import urlopen
plt.rcParams['pdf.fonttype'] = 42

# %% [code]
os.makedirs('data', exist_ok=True)

# Download example data to a local file
s3_url = 'https://ghostipy-example-data.s3-us-west-2.amazonaws.com/cwt-comparison.h5'
with urlopen(s3_url) as response, open('data/cwt-comparison.h5', 'wb') as out_file:
    data = response.read()
    out_file.write(data)

# %% [code]
# Load numpy arrays from example data file
with h5py.File('data/cwt-comparison.h5', 'r') as hf:
    ks = hf['ks'][:]
    matlab_durations = hf['matlab_durations'][:]
    matlab_max_memory = hf['matlab_max_memory'][:]
    python_durations = hf['python_durations'][:]
    python_max_memory = hf['python_max_memory'][:]

# %% [code]
fig, ax = plt.subplots(1, 2, figsize=(18, 5))

for subax in ax:

    for spine in ('left', 'bottom'):
        subax.spines[spine].set_linewidth(3)
    for spine in ('top', 'right'):
        subax.spines[spine].set_visible(False)

    subax.tick_params(axis='both', labelsize=20, width=3, length=5)

ax[0].plot(ks / 1e6, matlab_durations, color='#e03631', linewidth=3)
ax[0].plot(ks / 1e6, python_durations, color='#1f77b4', linewidth=3)
ax[0].set_xlabel("Data length (Megasamples)", fontsize=20)
ax[0].set_ylabel('Computation time (sec)', fontsize=20)
ax[0].text(
    -0.22, 1.1, 'a', transform=ax[0].transAxes, 
    size=20, weight='bold')

ax[1].plot(ks / 1e6, matlab_max_memory, color='#e03631', linewidth=3)
ax[1].plot(ks / 1e6, python_max_memory, color='#1f77b4', linewidth=3)
ax[1].set_xlabel("Data length (Megasamples)", fontsize=20)
ax[1].set_ylabel('Peak memory usage (MiB)', fontsize=20)
ax[1].text(
    -0.22, 1.1, 'b', transform=ax[1].transAxes,
    size=20, weight='bold')

leg0 = ax[0].legend(['MATLAB', 'Ghostipy'], prop={'size': 15})
leg1 = ax[1].legend(['MATLAB', 'Ghostipy'], prop={'size': 15})

plt.subplots_adjust(wspace=0.3)

# plt.savefig('../figures/Figure8.pdf', bbox_inches='tight')

# %% [code]
