# Supplementary material for: GhostiPy: An Efficient Signal Processing and Spectral Analysis Toolbox for Large Data
Source: eNeuro. 2021 Dec 2;8(6):ENEURO.0202-21.2021. doi: 10.1523/ENEURO.0202-21.2021 (PMC8641918; doi:10.1523/ENEURO.0202-21.2021)
Supplement: Extended Data 1 — Ghostipy-0.2.0. Download Extended Data 1, ZIP file. [file enu-eN-OTM-0202-21-s01.zip › ghostipy-0.2.0/examples/2021paper/environment.yml]

name: ghostipy-paper
channels:
  - defaults
dependencies:
  - _libgcc_mutex=0.1=main
  - _openmp_mutex=4.5=1_gnu
  - argon2-cffi=20.1.0=py36h27cfd23_1
  - async_generator=1.10=py36h28b3542_0
  - attrs=21.2.0=pyhd3eb1b0_0
  - backcall=0.2.0=pyhd3eb1b0_0
  - blas=1.0=openblas
  - bleach=3.3.1=pyhd3eb1b0_0
  - ca-certificates=2021.7.5=h06a4308_1
  - certifi=2021.5.30=py36h06a4308_0
  - cffi=1.14.6=py36h400218f_0
  - decorator=5.0.9=pyhd3eb1b0_0
  - defusedxml=0.7.1=pyhd3eb1b0_0
  - entrypoints=0.3=py36_0
  - h5py=2.10.0=py36hd6299e0_1
  - hdf5=1.10.6=hb1b8bf9_0
  - importlib_metadata=3.10.0=hd3eb1b0_0
  - intel-openmp=2021.3.0=h06a4308_3350
  - ipykernel=5.3.4=py36h5ca1d4c_0
  - ipython=7.16.1=py36h5ca1d4c_0
  - ipython_genutils=0.2.0=pyhd3eb1b0_1
  - jedi=0.17.0=py36_0
  - jinja2=3.0.1=pyhd3eb1b0_0
  - joblib=1.0.1=pyhd3eb1b0_0
  - jsonschema=3.2.0=py_2
  - jupyter_client=6.1.12=pyhd3eb1b0_0
  - jupyter_core=4.7.1=py36h06a4308_0
  - jupyterlab_pygments=0.1.2=py_0
  - ld_impl_linux-64=2.35.1=h7274673_9
  - libffi=3.3=he6710b0_2
  - libgcc-ng=9.3.0=h5101ec6_17
  - libgfortran-ng=7.5.0=ha8ba4b0_17
  - libgfortran4=7.5.0=ha8ba4b0_17
  - libgomp=9.3.0=h5101ec6_17
  - libopenblas=0.3.13=h4367d64_0
  - libsodium=1.0.18=h7b6447c_0
  - libstdcxx-ng=9.3.0=hd4cf53a_17
  - markupsafe=2.0.1=py36h27cfd23_0
  - mistune=0.8.4=py36h7b6447c_0
  - mkl=2021.3.0=h06a4308_520
  - nb_conda=2.2.1=py36_0
  - nb_conda_kernels=2.3.1=py36h06a4308_0
  - nbclient=0.5.3=pyhd3eb1b0_0
  - nbconvert=6.0.7=py36_0
  - nbformat=5.1.3=pyhd3eb1b0_0
  - ncurses=6.2=he6710b0_1
  - nest-asyncio=1.5.1=pyhd3eb1b0_0
  - notebook=6.4.0=py36h06a4308_0
  - numpy-base=1.17.0=py36h2f8d375_0
  - openssl=1.1.1k=h27cfd23_0
  - packaging=21.0=pyhd3eb1b0_0
  - pandoc=2.12=h06a4308_0
  - pandocfilters=1.4.3=py36h06a4308_1
  - parso=0.8.2=pyhd3eb1b0_0
  - pexpect=4.8.0=pyhd3eb1b0_3
  - pickleshare=0.7.5=pyhd3eb1b0_1003
  - pip=21.1.3=py36h06a4308_0
  - prometheus_client=0.11.0=pyhd3eb1b0_0
  - prompt-toolkit=3.0.17=pyh06a4308_0
  - ptyprocess=0.7.0=pyhd3eb1b0_2
  - pycparser=2.20=py_2
  - pygments=2.9.0=pyhd3eb1b0_0
  - pyparsing=2.4.7=pyhd3eb1b0_0
  - pyrsistent=0.17.3=py36h7b6447c_0
  - python=3.6.10=h7579374_2
  - python-dateutil=2.8.2=pyhd3eb1b0_0
  - pyzmq=20.0.0=py36h2531618_1
  - readline=8.1=h27cfd23_0
  - scikit-learn=0.24.2=py36ha9443f7_0
  - send2trash=1.5.0=pyhd3eb1b0_1
  - setuptools=52.0.0=py36h06a4308_0
  - six=1.16.0=pyhd3eb1b0_0
  - sqlite=3.36.0=hc218d9a_0
  - terminado=0.9.4=py36h06a4308_0
  - testpath=0.5.0=pyhd3eb1b0_0
  - threadpoolctl=2.2.0=pyhb85f177_0
  - tk=8.6.10=hbc83047_0
  - tornado=6.1=py36h27cfd23_0
  - traitlets=4.3.3=py36_0
  - typing_extensions=3.10.0.0=pyh06a4308_0
  - wcwidth=0.2.5=py_0
  - wheel=0.36.2=pyhd3eb1b0_0
  - xz=5.2.5=h7b6447c_0
  - zeromq=4.3.4=h2531618_0
  - zipp=3.5.0=pyhd3eb1b0_0
  - zlib=1.2.11=h7b6447c_3
  - pip:
    - bokeh==2.3.3
    - charset-normalizer==2.0.3
    - click==8.0.1
    - cloudpickle==1.6.0
    - colorama==0.4.4
    - colorcet==2.0.6
    - contextvars==2.4
    - cryptography==3.4.7
    - cycler==0.10.0
    - dask==2021.3.0
    - datashader==0.13.0
    - datashape==0.5.2
    - distributed==2021.3.0
    - docutils==0.17.1
    - fsspec==2021.7.0
    - ghostipy==0.2.0
    - heapdict==1.0.1
    - holoviews==1.14.5
    - hvplot==0.7.3
    - idna==3.2
    - immutables==0.15
    - importlib-metadata==4.6.1
    - jeepney==0.7.1
    - keyring==23.0.1
    - kiwisolver==1.3.1
    - llvmlite==0.36.0
    - locket==0.2.1
    - markdown==3.3.4
    - matplotlib==3.3.4
    - msgpack==1.0.2
    - multipledispatch==0.6.0
    - numba==0.53.1
    - numpy==1.19.5
    - pandas==1.1.5
    - panel==0.12.0
    - param==1.11.1
    - partd==1.2.0
    - pillow==8.3.1
    - pkginfo==1.7.1
    - psutil==5.8.0
    - pyct==0.4.8
    - pyfftw==0.12.0
    - pytz==2021.1
    - pyviz-comms==2.1.0
    - pyyaml==5.4.1
    - readme-renderer==29.0
    - requests==2.26.0
    - requests-toolbelt==0.9.1
    - rfc3986==1.5.0
    - scipy==1.5.4
    - secretstorage==3.3.1
    - sortedcontainers==2.4.0
    - tblib==1.7.0
    - toolz==0.11.1
    - tqdm==4.61.2
    - twine==3.4.2
    - urllib3==1.26.6
    - watermark==2.0.2
    - webencodings==0.5.1
    - xarray==0.16.2
    - zict==2.0.0
