# Supplementary material for: GhostiPy: An Efficient Signal Processing and Spectral Analysis Toolbox for Large Data
Source: eNeuro. 2021 Dec 2;8(6):ENEURO.0202-21.2021. doi: 10.1523/ENEURO.0202-21.2021 (PMC8641918; doi:10.1523/ENEURO.0202-21.2021)
Supplement: Extended Data 1 — Ghostipy-0.2.0. Download Extended Data 1, ZIP file. [file enu-eN-OTM-0202-21-s01.zip › ghostipy-0.2.0/examples/2021paper/readme.md]

## Note

In addition to the dependencies needed by ```ghostipy```, you will need to have the ```h5py```, ```scikit-learn```, and ```watermark``` packages installed to run these notebooks.

The ```environment.yml``` file replicates the environment used to produce the paper figures. Note that this file is for a Linux machine.
