# Supplementary material for: GhostiPy: An Efficient Signal Processing and Spectral Analysis Toolbox for Large Data
Source: eNeuro. 2021 Dec 2;8(6):ENEURO.0202-21.2021. doi: 10.1523/ENEURO.0202-21.2021 (PMC8641918; doi:10.1523/ENEURO.0202-21.2021)
Supplement: Extended Data 1 — Ghostipy-0.2.0. Download Extended Data 1, ZIP file. [file enu-eN-OTM-0202-21-s01.zip › ghostipy-0.2.0/ghostipy/utils.py]

import numpy as np

__all__ = ['hz_to_normalized_rad',
           'normalized_rad_to_hz']

def hz_to_normalized_rad(freqs, fs):
    return freqs / fs * 2 * np.pi

def normalized_rad_to_hz(rad, fs):
    return rad / np.pi * fs / 2
