# Supplementary material for: GhostiPy: An Efficient Signal Processing and Spectral Analysis Toolbox for Large Data
Source: eNeuro. 2021 Dec 2;8(6):ENEURO.0202-21.2021. doi: 10.1523/ENEURO.0202-21.2021 (PMC8641918; doi:10.1523/ENEURO.0202-21.2021)
Supplement: Extended Data 1 — Ghostipy-0.2.0. Download Extended Data 1, ZIP file. [file enu-eN-OTM-0202-21-s01.zip › ghostipy-0.2.0/ghostipy/version.py]

__version__ = "0.2.0"
