# Supplementary material for: GhostiPy: An Efficient Signal Processing and Spectral Analysis Toolbox for Large Data
Source: eNeuro. 2021 Dec 2;8(6):ENEURO.0202-21.2021. doi: 10.1523/ENEURO.0202-21.2021 (PMC8641918; doi:10.1523/ENEURO.0202-21.2021)
Supplement: Extended Data 1 — Ghostipy-0.2.0. Download Extended Data 1, ZIP file. [file enu-eN-OTM-0202-21-s01.zip › ghostipy-0.2.0/setup.py]

from setuptools import setup, find_packages

# long_description = read('README.rst')

def get_version_string():
    version = {}
    with open("ghostipy/version.py") as f:
        exec(f.read(), version)
    return version["__version__"]

setup(
    name='ghostipy',
    version=get_version_string(),
    license='Apache License',
    author='Joshua Chu',
    install_requires=['numpy>=1.18.1',
                      'scipy>=1.4.1',
                      'pyfftw>=0.12.0',
                      'numba>=0.48.0',
                      'dask>=2.15.0',
                      'xarray>=0.15.1',
                      'matplotlib>=3.1.3',
                      'datashader>=0.10.0',
                      'hvplot>=0.5.2'
                     ],
    author_email='jpc6@rice.edu',
    description='Signal processing and spectral analysis toolbox',
    packages=find_packages(),
    keywords="neuroscience spectral analysis",
    include_package_data=True,
    platforms='any',
    classifiers=['Programming Language :: Python :: 3']
)
