# Supplementary material for: GhostiPy: An Efficient Signal Processing and Spectral Analysis Toolbox for Large Data
Source: eNeuro. 2021 Dec 2;8(6):ENEURO.0202-21.2021. doi: 10.1523/ENEURO.0202-21.2021 (PMC8641918; doi:10.1523/ENEURO.0202-21.2021)
Supplement: Extended Data 2 — Example data analysis notebooks. Download Extended Data 2, ZIP file. [file enu-eN-OTM-0202-21-s02.zip]

Archive with 11 entries (10 files):
- 2021paper/
- 2021paper/Figure1.ipynb
- 2021paper/Figure2.ipynb
- 2021paper/Figure3.ipynb
- 2021paper/Figure4.ipynb
- 2021paper/Figure5.ipynb
- 2021paper/Figure6.ipynb
- 2021paper/Figure7.ipynb
- 2021paper/Figure8.ipynb
- 2021paper/environment.yml
- 2021paper/readme.md
